# Supplementary material for: Genetic variation and pesticide exposure influence blood DNA methylation signatures in females with early-stage Parkinson’s disease
Source: NPJ Parkinsons Dis. 2024 May 7;10:98. doi: 10.1038/s41531-024-00704-3 (PMC11076573; doi:10.1038/s41531-024-00704-3)
Supplement: Supplementary file 2 — Supplementary Table 8 [file 41531_2024_704_MOESM2_ESM.xlsx]

## Sheet: Supplementary Table 8
Supplementary Table 8. Summary Statistics of the Minimum AIC Model for Each PD-Associated CMR in Females, Accounting For Recent vs. Past Pesticide Exposure
				Past Exposure Effect		Recent Exposure Effect		Genotype Effect		Past Exposure x Genotype		Recent Exposure x Genotype
CMR Coordin/ates	CMR Gene(s)	SNP	Exposure	Δβ (E)	p-value	Δβ (E)	p-value	Δβ (G)	p-value	Δβ (GxE)	p-value	Δβ (GxE)	p-value	AIC	ΔAIC vs. base model	Adjusted p-value (F-test)
chr11:62160859-62161094	ASRGL1	rs1043789	n/a	n/a	n/a	n/a	n/a	-0.318476	4.92836e-34	n/a	n/a	n/a	n/a	-240.611	-221.665	7.17077e-30
chr17:5290760-5290776	NUP88	rs1058398	n/a	n/a	n/a	n/a	n/a	-0.0922703	1.44537e-26	n/a	n/a	n/a	n/a	-338.503	-150.346	2.33669e-24
chr7:142012611-142012989	n/a	rs9648678	n/a	n/a	n/a	n/a	n/a	-0.14116	1.59058e-21	n/a	n/a	n/a	n/a	-317.738	-117.306	2.10391e-19
chr1:53557455-53558067	SLC1A7	rs7524881	n/a	n/a	n/a	n/a	n/a	-0.0906484	9.21035e-21	n/a	n/a	n/a	n/a	-353.394	-126.728	1.19652e-18
chr8:1156483-1156730	n/a	rs2044924	n/a	n/a	n/a	n/a	n/a	0.0893628	2.61746e-19	n/a	n/a	n/a	n/a	-330.19	-120.898	2.62648e-17
chr12:95226786-95226994	MIR492	rs7294480	n/a	n/a	n/a	n/a	n/a	-0.10222	7.66262e-19	n/a	n/a	n/a	n/a	-421.356	-112.56	6.15973e-17
chr19:17404960-17404978	ABHD8	rs35586766	n/a	n/a	n/a	n/a	n/a	0.105873	4.73676e-18	n/a	n/a	n/a	n/a	-356.678	-87.9886	3.55257e-16
chr18:3624189-3624430	DLGAP1	rs12604364	n/a	n/a	n/a	n/a	n/a	0.104154	2.03317e-17	n/a	n/a	n/a	n/a	-300.079	-110.212	1.47913e-15
chr20:62865953-62866093	MYT1	rs2427616	n/a	n/a	n/a	n/a	n/a	0.166868	6.15653e-14	n/a	n/a	n/a	n/a	-298.54	-74.314	3.8611e-12
chr5:125694354-125694419	GRAMD3	rs11738463	n/a	n/a	n/a	n/a	n/a	-0.0491356	3.81908e-13	n/a	n/a	n/a	n/a	-409.434	-52.4948	1.8965e-11
chr8:8775232-8775311	n/a	rs76206107	n/a	n/a	n/a	n/a	n/a	-0.0685426	4.14523e-11	n/a	n/a	n/a	n/a	-328.379	-64.73	1.76354e-09
chr15:33023237-33023587	GREM1	rs7182522	n/a	n/a	n/a	n/a	n/a	0.0482068	7.59492e-10	n/a	n/a	n/a	n/a	-321.863	-54.6785	2.90042e-08
chr2:213400697-213400870	ERBB4	rs13430619	n/a	n/a	n/a	n/a	n/a	0.0758276	1.27202e-08	n/a	n/a	n/a	n/a	-178.712	-36.584	4.37537e-07
chr19:18888081-18889004	CRTC1	rs117360667	Gardening	0.0977477	0.00973394	0.0434971	0.171191	0.113746	4.27595e-09	n/a	n/a	n/a	n/a	-184.55	-56.5856	7.04996e-07
chr16:89690088-89690803	DPEP1	rs187720	n/a	n/a	n/a	n/a	n/a	0.061104	3.25786e-08	n/a	n/a	n/a	n/a	-248.184	-50.1874	1.0464e-06
chr7:25608634-25608674	n/a	rs17151904	n/a	n/a	n/a	n/a	n/a	-0.0654424	3.59631e-08	n/a	n/a	n/a	n/a	-265.598	-54.9572	1.14249e-06
chr6:160023581-160024145	n/a	rs4709351	Fungicides	0.0979051	0.102389	0.0551116	0.246955	0.130509	3.24886e-08	n/a	n/a	n/a	n/a	-130.371	-35.1758	3.19609e-06
chr6:32294470-32295230	C6orf10	rs2395143	n/a	n/a	n/a	n/a	n/a	0.0418863	1.48861e-07	n/a	n/a	n/a	n/a	-353.721	-24.8146	3.72153e-06
chr6:27569167-27570549	n/a	rs10807026	Insecticides	0.0864441	0.00178124	0.0475961	0.00641163	-0.036278	4.7864e-05	n/a	n/a	n/a	n/a	-258.597	-25.9261	1.15286e-05
chr8:51306508-51306694	SNTG1	rs7012871	n/a	n/a	n/a	n/a	n/a	-0.0544746	3.37533e-06	n/a	n/a	n/a	n/a	-259.962	-35.1818	5.94565e-05
chr19:57630691-57630711	USP29	rs28416079	Fungicides	152.106	9.02207e-07	0.185107	0.347956	0.1302	0.000336548	-76.4375	8.93752e-07	-0.104578	0.341297	-191.262	-39.0077	0.000103886
chr11:22454152-22454662	n/a	rs201451547	Fungicides	-0.056418	0.708357	0.762229	1.62579e-06	-0.0210012	0.0675756	0.0148129	0.856334	-0.389193	2.6765e-06	-383.516	-34.7848	0.000194494
chr16:80351660-80351734	LOC102724084	rs7203873	n/a	n/a	n/a	n/a	n/a	-0.068576	2.37536e-05	n/a	n/a	n/a	n/a	-231.179	-20.8061	0.000351592
chr15:35086890-35086986	ACTC1	rs518506	Fungicides	0.350402	0.00101915	-0.0900895	0.336029	-0.0970792	6.45371e-05	-0.543308	0.00106623	0.120516	0.0862237	-131.469	-27.5803	0.000406077
chr11:19529541-19530094	n/aV2-AS5; n/aV2	rs17594372	n/a	n/a	n/a	n/a	n/a	-0.0267622	4.92428e-05	n/a	n/a	n/a	n/a	-368.991	-24.8282	0.000665258
chr6:170450803-170452271	n/a	rs35105151	n/a	n/a	n/a	n/a	n/a	0.0938189	5.19552e-05	n/a	n/a	n/a	n/a	-212.94	-25.9311	0.000696085
chrX:47419673-47419691	ARAF	rs3748517	Insecticides	0.139648	0.398799	0.313142	0.00227745	0.0319287	0.0226629	-0.0539175	0.583182	-0.22785	0.000138793	-214.852	-22.1343	0.00111187
chr18:77280264-77280587	NFATC1	rs754505	n/a	n/a	n/a	n/a	n/a	-0.112644	0.000124296	n/a	n/a	n/a	n/a	-155.329	-32.454	0.00156716
chr13:88328009-88330615	SLITRK5	rs2992100	Gardening	-0.493515	5.71126e-06	0.0301365	0.72764	0.015339	0.444721	0.497684	4.16674e-05	0.0139072	0.861889	-121.607	-29.1077	0.00165946
chr19:17433773-17434268	DDA1	rs113634768	Gardening	-0.158671	0.000208614	-0.145681	9.84998e-05	-0.00553103	0.283555	0.0827637	0.000268541	0.0797316	9.2596e-05	-427.512	-29.7629	0.00172827
chr13:25506131-25506384	LOC646405	rs12864497	Fungicides	-0.224072	0.00232017	-0.00216932	0.977723	-0.0392749	9.47445e-06	0.126462	0.00387392	-0.00510236	0.904343	-354.853	-24.7572	0.00174775
chr11:75142012-75142450	KLHL35	rs534812	n/a	n/a	n/a	n/a	n/a	0.0303916	0.000152518	n/a	n/a	n/a	n/a	-292.174	-18.7427	0.00188063
chr5:2334885-2335317	n/a	rs2628156	n/a	n/a	n/a	n/a	n/a	-0.0367382	0.000220572	n/a	n/a	n/a	n/a	-243.621	-14.9054	0.00263491
chr6:88182107-88182162	SLC35A1	rs551472764	n/a	n/a	n/a	n/a	n/a	-0.05363	0.000271064	n/a	n/a	n/a	n/a	-185.254	-13.1557	0.00312519
chr11:27076803-27076820	BBOX1; BBOX1-AS1	rs11499776	Fungicides	-0.123053	0.159164	0.236565	0.00148365	0.0250349	0.000706716	0.0935699	0.0848877	-0.17365	0.00254494	-271.377	-8.846	0.00454365
chr12:133179338-133180239	n/a	rs6560888	n/a	n/a	n/a	n/a	n/a	0.023117	0.000521275	n/a	n/a	n/a	n/a	-406.537	-18.1066	0.00550803
chr10:3282437-3282651	n/a	rs34781940	n/a	n/a	n/a	n/a	n/a	-0.0720591	0.00118613	n/a	n/a	n/a	n/a	-140.549	-15.1861	0.0116846
chr7:54955929-54956420	n/a	rs2330761	n/a	n/a	n/a	n/a	n/a	0.0245009	0.00136826	n/a	n/a	n/a	n/a	-265.664	-11.0675	0.0131842
chr5:34494278-34494484	n/a	rs10051815	Gardening	0.0217581	0.688767	0.0788047	0.0291422	-0.0124949	0.2504	-0.121362	0.0573739	-0.0901674	0.0173905	-223.053	-16.7499	0.0155871
chr12:101988604-101988804	MYBPC1	rs12300992	n/a	n/a	n/a	n/a	n/a	-0.0264675	0.00182189	n/a	n/a	n/a	n/a	-373.017	-11.0071	0.0170802
chr5:2008188-2008365	n/a	rs35973145	n/a	n/a	n/a	n/a	n/a	0.0310347	0.00291108	n/a	n/a	n/a	n/a	-230.326	-12.2718	0.02494
chr13:112860420-112862113	n/a	rs200658161	n/a	n/a	n/a	n/a	n/a	-0.0583217	0.00313533	n/a	n/a	n/a	n/a	-199.745	-12.3436	0.0263694
chr11:8832690-8832743	ST5	rs199956041	n/a	n/a	n/a	n/a	n/a	-0.069963	0.00408238	n/a	n/a	n/a	n/a	-282.387	-4.74793	0.0327807
chr22:18049457-18049543	SLC25A18	rs5747205	n/a	n/a	n/a	n/a	n/a	0.0633854	0.00456212	n/a	n/a	n/a	n/a	-327.286	-9.88051	0.0356875
chr16:1217652-1217858	CACn/a1H	rs11864888	n/a	n/a	n/a	n/a	n/a	-0.0765533	0.00508173	n/a	n/a	n/a	n/a	-275.213	-5.01171	0.0388336
chr5:120966065-120966289	n/a	rs72793312	n/a	n/a	n/a	n/a	n/a	0.0295301	0.00600443	n/a	n/a	n/a	n/a	-333.664	-9.68787	0.0432345
chr10:1531243-1531530	ADARB2	rs10794750	Gardening	-0.0218458	0.446755	0.0609181	0.0110865	0.0160089	0.0792223	0.0647304	0.0262198	-0.0918587	0.0205848	-284.459	-17.3041	0.043398
